# Supplementary material for: Dynamic Implant Surgery—An Accurate Alternative to Stereolithographic Guides—Systematic Review and Meta-Analysis
Source: Dent J (Basel). 2023 Jun 8;11(6):150. doi: 10.3390/dj11060150 (PMC10297201; doi:10.3390/dj11060150)
Supplement: Supplementary file 1 [file dentistry-11-00150-s001.zip]

Archive with 1 entries (1 files):
- dentistry-2279456-supplementary.pdf
